# Supplementary material for: A Meta-Analytic Review of Stand-Alone Interventions to Improve Body Image
Source: PLoS One. 2015 Sep 29;10(9):e0139177. doi: 10.1371/journal.pone.0139177 (PMC4587797; doi:10.1371/journal.pone.0139177)
Supplement: S2 File — (XLSX) [file pone.0139177.s002.xlsx]

## Sheet: STATA Data
Study	nc	ne	bodyimage	bodyimagese	media	mediase	social	socialse	selected	agecat	gender	BMI	format	facilitator	sessno	control	followup	publish	biasscore	location	CT37	CT38	CT39	CT40	CT4	CT8	CT5	CT45	CT6	CT7	CT9	CT41	CT43	CT44	CT18	CT42	CT20	CT31	CT26	CT27	CT28	CT29	CT30	CT21	CT22	CT23	CT24	CT25	CT34
Albertson et al. (2014)	130	98	0.365024	0.134865					1	3	100	NR	0	0	2	0	1	1	2	6	0	0	0	0	0	0	0	0	0	0	0	0	0	0	0	0	0	0	0	0	0	0	0	0	0	0	0	0	0
Alleva et al. (2014) - Female undergrads	20	18	0.0756036	0.325009					0	2	100	21.97	0	0	1	1	1	1	1	4	0	0	0	0	0	1	1	0	0	0	0	0	0	0	0	0	0	0	0	0	0	0	0	0	0	0	0	0	0
Alleva et al. (2014) - Male undergrads	22	19	0.579114	0.31965					0	2	0	22.91	0	0	1	1	1	1	1	4	0	0	0	0	0	1	1	0	0	0	0	0	0	0	0	0	0	0	0	0	0	0	0	0	0	0	0	0	0
Alleva et al. (2014) - Older women	39	41	-0.0494777	0.223711					0	3	100	24.04	0	0	1	1	1	1	1	4	0	0	0	0	0	1	1	0	0	0	0	0	0	0	0	0	0	0	0	0	0	0	0	0	0	0	0	0	0
Alleva et al. (2015)	40	41	0.326496	0.223715					1	2	100	23.26	0	0	2	1	1	2	1	4	0	0	0	0	0	1	1	0	0	0	0	0	0	0	0	0	0	0	0	0	0	1	0	0	0	0	0	0	0
Arbour & Ginis (2008)	17	25	0.635845	0.321926					0	3	100	NR	1	0	2	1	0	1	2	2	0	0	0	0	0	0	0	0	0	0	0	0	0	0	0	0	1	0	0	0	0	0	0	0	0	0	0	0	0
Asci (2002) - Females	36	37	0.325885	0.235653					0	2	100	NR	1	1	2	1	0	1	1	7 (Turkey)	0	0	0	0	0	0	0	0	0	0	0	0	0	0	0	0	1	0	0	0	0	0	0	0	0	0	0	0	0
Asci (2002) - Males	32	33	0.405248	0.250632					0	2	0	NR	1	1	2	1	0	1	2	7 (Turkey)	0	0	0	0	0	0	0	0	0	0	0	0	0	0	0	0	1	0	0	0	0	0	0	0	0	0	0	0	0
Asci (2003)	20	20	0.21846	0.31717					0	2	100	22.31	1	1	2	1	0	1	1	7 (Turkey)	0	0	0	0	0	0	0	0	0	0	0	0	0	0	0	0	1	0	0	0	0	0	0	0	0	0	0	0	0
Asci et al. (1998) - Dance aerobics vs. control	7.5	15	0.464012	0.452531					0	2	100	NR	1	1	2	1	0	1	2	7 (Turkey)	0	0	0	0	0	0	0	0	0	0	0	0	0	0	0	0	1	0	0	0	0	0	0	0	0	0	0	0	0
Asci et al. (1998) - Step aerobics	7.5	15	0.373876	0.450673					0	2	100	NR	1	1	2	1	0	1	2	7 (Turkey)	0	0	0	0	0	0	0	0	0	0	0	0	0	0	0	0	1	0	0	0	0	0	0	0	0	0	0	0	0
Bhatnagar (2013)	19	19	0.782879	0.336642					1	2	100	23.93	1	1	2	0	0	2	2	6	1	1	1	1	1	0	0	0	1	1	0	0	1	0	1	0	0	0	0	0	0	0	0	0	0	0	0	0	0
Burgess et al. (2006)	25	25	2.06296	0.350083					1	1	100	NR	1	1	2	1	0	1	1	5	0	0	0	0	0	0	0	0	0	0	0	0	0	0	0	0	1	0	0	0	0	0	0	0	0	0	0	0	0
Butters & Cash (1987)	16	15	1.41624	0.401892			-1.37656	0.399662	1	2	100	NR	0	1	2	0	0	1	2	6	0	1	1	0	0	0	0	0	1	1	0	0	0	0	1	0	0	0	0	0	0	1	0	0	0	0	0	0	0
Corning et al. (2010)	16	15	0.513319	0.365262					0	1	100	22.59	0	1	2	0	1	1	2	6	0	1	0	0	1	0	0	0	0	1	0	1	0	0	0	0	0	0	0	0	0	1	0	1	1	1	0	0	0
Cousineau et al. (2010)	98	92	-0.190295	0.145496					0	0	57	NR	0	0	2	1	1	1	1	6	0	0	0	0	0	0	0	0	0	0	0	1	0	0	0	1	0	1	1	0	1	0	0	0	0	0	0	0	1
Cruz-Ferreira et al. (2011)	24	38	0.187736	0.261279					0	3	100	25.45	0	1	2	0	0	1	2	7 (Portugal)	0	0	0	0	0	0	0	0	0	0	0	0	0	0	0	0	1	0	0	0	0	0	0	0	0	0	0	0	0
Delinsky & Wilson (2006)	20	21	0.251602	0.313673					1	2	100	NR	0	1	2	1	1	1	1	6	0	1	0	0	1	0	0	0	0	1	0	0	0	0	0	0	0	0	0	0	0	0	0	0	0	0	0	0	0
Divsalar (2006) - VI1 vs. Control	11	22	0.210643	0.370184	-0.322808	0.371406			1	2	100	NR	1	0	1	0	0	2	2	6	0	0	0	0	0	0	0	0	0	0	0	0	0	0	0	0	0	0	0	0	0	0	1	1	1	1	0	0	1
Divsalar (2006) - VI2 vs. Control	11	22	0.00212931	0.369275	-0.119442	0.369567			1	2	100	NR	1	0	1	0	0	2	2	6	0	1	1	0	0	0	0	0	0	0	0	0	0	0	0	0	0	0	0	0	0	0	0	1	1	0	0	0	1
Dohnt & Tiggemann (2008)	42	42	-0.332968	0.219725	-0.246999	0.219048			0	0	100	NR	1	1	1	1	1	1	1	1	1	0	0	0	0	0	0	0	0	0	0	1	0	0	0	1	0	0	1	0	1	0	1	0	1	0	0	0	0
Duncan et al. (2009) - Boys	17	17	0.0876763	0.343162					0	0	0	NR	1	1	2	0	1	1	2	5	0	0	0	0	0	0	0	0	0	0	0	0	0	0	0	0	1	0	0	0	0	0	0	0	0	0	0	0	0
Duncan et al. (2009) - Girls	18	16	0.48005	0.348489					0	0	100	NR	1	1	2	0	1	1	2	5	0	0	0	0	0	0	0	0	0	0	0	0	0	0	0	0	1	0	0	0	0	0	0	0	0	0	0	0	0
Dunigan et al. (2011)	26	23	0.361311	0.288569					0	2	100	24.38	0	1	1	1	0	1	1	6	0	0	0	0	0	0	0	0	0	0	0	0	0	0	0	0	0	0	0	0	0	0	0	0	0	0	0	0	0
Earnhardt et al. (2002)	25	23	-0.130099	0.289231					0	2	100	NR	0	1	2	1	1	1	2	6	0	1	0	0	0	1	0	0	1	0	0	0	0	0	0	0	0	0	0	0	0	0	0	0	0	0	0	0	0
Emerson (1995)	20	20	0.32488	0.318307					1	2	100	24.1	0	0	2	0	0	2	2	6	0	1	1	1	0	0	0	0	1	1	0	0	0	0	1	0	0	0	0	0	0	1	0	0	0	0	0	0	0
Fisher & Thompson (1994) - CBT vs. Control	8	16	0.461392	0.438104					1	2	100	NR	1	1	2	0	0	1	2	6	0	1	1	0	0	0	0	0	1	1	0	0	0	0	1	0	0	0	0	0	0	1	0	0	0	0	0	0	0
Fisher & Thompson (1994) - ET vs. Control	8	14	0.70192	0.45566					1	2	100	NR	1	1	2	0	0	1	2	6	1	0	0	0	0	0	0	0	0	0	0	0	0	0	0	1	1	0	0	0	0	0	0	0	0	0	0	0	0
Gehrman et al. (2006) - Females	19	33	0	0.287984					0	0	100	22.1	1	1	2	1	0	1	1	6	0	0	0	0	0	0	0	0	0	0	0	1	0	0	0	1	1	0	0	0	0	0	0	0	0	0	0	0	0
Gehrman et al. (2006) - Males	16	16	0.0662494	0.35365					0	0	0	22.1	1	1	2	1	0	1	2	6	0	0	0	0	0	0	0	0	0	0	0	1	0	0	0	1	1	0	0	0	0	0	0	0	0	0	0	0	0
Geraghty et al. (2010) - Gratitude Diaries vs. Control	115.5	130	0.239294	0.128324					0	3	95.62	NR	0	0	2	0	0	1	2	5	1	1	0	0	0	0	0	0	0	0	0	0	0	0	0	0	0	0	0	0	0	0	0	0	0	0	0	0	0
Geraghty et al. (2010) - Monitoring & Restructuring vs. Control	115.5	118	0.143085	0.131059					0	3	95.62	NR	0	0	2	0	0	1	2	5	1	1	0	0	0	0	0	0	0	0	0	0	0	0	0	0	0	0	0	0	0	0	0	0	0	0	0	0	0
Grasso (2007)	98	83	-0.0636321	0.149209					0	2	89.5	23.1	0	0	2	1	1	2	2	6	0	1	0	0	0	1	0	0	0	1	0	0	0	0	0	0	0	0	0	0	0	0	0	0	0	0	0	0	0
Heinicke et al. (2007)	37	36	0.620754	0.239675	-0.375529	0.236158	-0.472782	0.237352	0	1	100	24.06	1	1	2	0	0	1	2	1	1	1	0	0	1	0	0	0	0	0	0	0	1	1	1	0	0	0	1	0	0	0	0	0	1	0	0	0	1
Jansen et al. (2008)	8	8	0.69215	0.514753					1	1	50	35.6	0	1	2	0	0	1	2	4	0	0	0	0	1	0	0	0	0	1	0	0	0	0	0	0	0	0	0	0	0	0	0	0	0	0	0	0	0
Lew et al. (2007)	45	50	0.273207	0.205472					1	2	100	23.24	0	1	2	1	0	1	1	6	0	0	0	0	0	0	0	0	0	0	0	0	0	0	0	0	0	0	0	0	0	1	0	1	0	1	0	0	0
Lindwall & Lindgren (2005)	35	27	0.183102	0.191123					0	1	100	23.05	1	1	2	0	0	1	2	7 (Sweden)	0	0	0	0	0	0	0	0	0	0	0	1	0	0	0	1	1	0	0	0	0	0	0	0	0	0	0	0	0
Martijn et al. (2010) - High body concern women	14	14	0.461454	0.382962					1	2	100	22.17	0	0	1	1	0	1	1	4	0	0	0	0	0	0	0	1	0	0	0	0	0	0	0	0	0	0	0	0	0	0	0	0	0	0	0	0	0
Martijn et al. (2010) - Low body concern women	14	12	0.0646509	0.3935					0	2	100	22.17	0	0	1	1	0	1	1	4	0	0	0	0	0	0	0	1	0	0	0	0	0	0	0	0	0	0	0	0	0	0	0	0	0	0	0	0	0
Martijn et al. (2012) - Study 2	19	17	0.404224	0.337231					0	2	100	NR	0	0	1	1	0	1	1	4	0	0	0	0	0	0	0	1	0	0	0	0	0	0	0	0	0	0	0	0	0	0	0	0	0	0	0	0	0
McCabe et al. (2006) - Females 3/4	33	41	-0.372652	0.235863					0	0	100	18.21	1	1	2	0	0	1	2	1	0	0	0	0	0	0	0	0	0	0	0	0	0	0	0	1	1	0	0	1	1	1	0	0	0	0	0	0	0
McCabe et al. (2006) - Females 5/6	48	51	-0.0866942	0.201194					0	0	100	18.07	1	1	2	0	0	1	2	1	0	0	0	0	0	0	0	0	0	0	0	0	0	0	0	1	1	0	0	1	1	1	0	0	0	0	0	0	0
McCabe et al. (2006) - Males 3/4	36	44	0.196101	0.225267					0	0	0	17.85	1	1	2	0	0	1	2	1	0	0	0	0	0	0	0	0	0	0	0	0	0	0	0	1	1	0	0	1	1	1	0	0	0	0	0	0	0
McCabe et al. (2006) - Males 5/6	51	64	0.00855123	0.187705					0	0	0	19.01	1	1	2	0	0	1	2	1	0	0	0	0	0	0	0	0	0	0	0	0	0	0	0	1	1	0	0	1	1	1	0	0	0	0	0	0	0
McLean et al. (2011)	29	32	1.51007	0.290558	-1.07084	0.274102	-0.904478	0.269144	1	3	100	30.75	1	1	2	0	0	1	2	1	0	1	1	0	1	1	0	0	0	1	0	1	1	0	0	1	1	1	1	0	0	0	0	1	1	0	1	0	1
Murphy (1994) - High bulimic tendency women	6	7	0.621584	0.569547					1	2	100	NR	1	1	2	0	1	2	2	6	1	1	1	1	1	0	0	0	1	1	1	0	1	0	1	0	0	0	0	0	0	1	0	0	1	0	0	0	0
Murphy (1994) - Low bulimic tendency women	7	8	0.363196	0.52178					0	2	100	NR	1	1	2	0	1	2	2	6	1	1	1	1	1	0	0	0	1	1	1	0	1	0	1	0	0	0	0	0	0	1	0	0	1	0	0	0	0
Özdemir et al. (2010) - Cycling	4	11	0.915351	0.60732					0	2	0	NR	1	1	2	0	0	1	2	7 (Turkey)	0	0	0	0	0	0	0	0	0	0	0	0	0	0	0	0	1	0	0	0	0	0	0	0	0	0	0	0	0
Özdemir et al. (2010) - Running	4	12	0.459854	0.583045					0	2	0	NR	1	1	2	0	0	1	2	7 (Turkey)	0	0	0	0	0	0	0	0	0	0	0	0	0	0	0	0	1	0	0	0	0	0	0	0	0	0	0	0	0
Özdemir et al. (2010) - Swimming	4	11	0.879018	0.605529					0	2	0	NR	1	1	2	0	0	1	2	7 (Turkey)	0	0	0	0	0	0	0	0	0	0	0	0	0	0	0	0	1	0	0	0	0	0	0	0	0	0	0	0	0
Paxton et. al (2007) - Face to Face vs. Control	18.5	42	0.950855	0.292123	-0.553454	0.28354	-0.743687	0.287114	1	2	100	25.5	1	1	2	0	0	1	2	1	1	1	0	0	1	0	0	0	0	0	0	0	1	1	1	0	0	0	1	0	0	0	0	0	1	0	0	0	1
Paxton et. al (2007) - Internet vs. Control	18.5	37	0.404197	0.28732	-0.294494	0.286116	-0.412775	0.28743	1	2	100	25.6	1	1	2	0	0	1	2	1	1	1	0	0	1	0	0	0	0	0	0	0	1	1	1	0	0	0	1	0	0	0	0	0	1	0	0	0	1
Pearson et al. (2012)	39	34	0.569153	0.239315					1	3	100	29.3	1	1	1	0	1	1	2	6	0	1	1	1	1	1	0	0	1	1	0	0	0	0	0	0	0	0	0	0	0	0	0	0	1	0	0	0	0
Peterson et al. (2006) - Feminist vs. Control	23.5	51	0.303234	0.251354					0	2	100	20.1	0	0	1	0	0	1	1	6	0	0	0	0	0	0	0	0	0	0	0	0	0	0	0	0	0	0	0	0	0	0	0	0	0	0	0	1	0
Peterson et al. (2006) - Psychoeducaiton vs. Control	23.5	49	0.0336741	0.250937					0	2	100	20.3	0	0	1	0	0	1	1	6	0	1	1	0	0	0	0	0	0	0	0	0	0	0	0	0	0	0	0	0	0	0	0	1	0	0	0	0	0
Ridolfi & Vander Wal (2008)	39	42	0.213789	0.223008	-0.0325128	0.222389			0	2	100	22.25	1	1	1	1	1	1	2	6	1	0	1	0	0	0	0	0	0	0	0	0	1	0	0	0	0	0	0	0	0	0	0	1	1	0	0	1	0
Rosen et al. (1989)	10	13	1.40427	0.46882					1	2	100	NR	1	1	2	1	1	1	1	6	1	0	1	1	0	0	0	0	0	1	1	0	0	0	1	0	0	0	0	0	0	0	0	0	0	0	0	0	0
Rosen, Orosan, & Reiter (1995)	23	25	1.6741	0.335667					1	3	100	33.6	1	1	2	0	0	1	2	6	1	1	1	1	1	1	0	0	0	1	0	0	0	0	1	0	0	0	0	0	0	0	1	0	0	0	0	0	0
Rosen, Reiter, & Orosan (1995)	27	27	2.38227	0.355841					1	3	100	26.48	1	1	2	0	0	1	2	6	1	1	1	1	1	0	0	0	1	1	1	0	0	0	1	0	0	0	0	0	0	0	0	0	0	0	0	0	0
Stanford & McCabe (2005)	69	52	0.219906	0.184183					0	0	0	NR	1	1	2	0	0	1	1	1	0	0	1	0	0	0	0	0	0	0	0	0	0	0	0	0	0	1	0	0	0	0	0	1	1	0	0	0	0
Waggoner (1999) - CBT vs. Control	3.5	8	0.54906	0.651016					0	0	100	NR	1	1	2	1	0	2	1	6	1	1	1	1	1	0	0	0	1	0	1	0	0	0	1	0	0	0	0	0	0	0	0	0	0	0	0	0	0
Waggoner (1999) - CT vs. Control	3.5	8	0.461717	0.648061					0	0	100	NR	1	1	2	1	0	2	1	6	1	1	1	1	1	0	0	0	1	0	1	0	0	0	1	0	0	0	0	0	0	0	0	0	0	0	0	0	0
																					1	1	1	1	1	0	0	0	1	0	1	0	0	0	1	0	0	0	0	0	0	0	0	0	0	0	0	0	0
[truncated: 19 more columns]

## Sheet: Code Explanations
Variable	Code	Meaning	Explanation
nc			sample size of the control group
ne			sample size of the experimental group
bodyimage			effect size (d+) for body image
bodyimagese			standard error for body image
media			effect size (d+) for internalisation of the beauty ideal
mediase			standard error for internalisation of the beauty ideal
social			effect size (d+) for the tendency to make social comparisons
socialse			standard error for the tendency to make social comparisons
selected	0	nonselected	intervention delivered to an entire classroom or participants not screened for negative body image
	1	selected	participants screened/selected for having a negative body image
agecat	0	children	participants under 13 years old
	1	adolescents	participants 13 years or older but younger than 18
	2	early adulthood	participants 18 years or older but younger than 30
	3	middle adulthood	participants 30 years or older but younger than 60
	4	late adulthood	participants 60 years or older
gender			percentage of females in the sample
BMI			body mass index (BMI) of the sample used
		NR	BMI not reported/specified
format	0	individual	self-administered or delivered to one person
	1	group	group
facilitator	0	no facilitator	no facilitator present
	1	facilitator	facilitator present
sessno	1	single	single session intervention
	2	multiple	multi-session intervention
control	0	passive	where participants received no intervention or were on a waiting list
	1	active	where participants received a placebo intervention
followup	0	posttest only	posttest only
	1	short-term follow-up	3 months or less
	2	longer-term follow-up	longer than 3 months
publish	1	published	study was published
	2	unpublished	study was not published (e.g., dissertation)
biasscore	0	Low	bias summary assessment; see the Cochrane Collaboration's Tool for Assessing Risk of Bias
	1	Unclear
	2	High
location	1	Australia	Location the study was conducted
	2	Canada
	3	Germany
	4	Netherlands
	5	U.K.
	6	U.S.A.
	7	Other (specify)
CT1		Change technique #1	Discuss cognitions and their role in body image
CT2		Change technique #2	Teach self-monitoring and restructuring of cognitions
CT3		Change technique #3	Teach self-monitoring of behaviour
CT4		Change technique #4	Change negative body language
CT5		Change technique #5	Change the biased focus toward the body
CT6		Change technique #6	Conduct guided imagery exercises
CT7		Change technique #7	Conduct exposure exercises
CT8		Change technique #8	Write about the body
CT9		Change technique #9	Provide size-estimate exercises
CT10		Change technique #10	Prompt action-planning
CT11		Change technique #11	Teach time management skills
CT12		Change technique #12	Agree on a contract
CT13		Change technique #13	Barrier identification
CT14		Change technique #14	Provide performance feedback
CT15		Change technique #15	Provide encouragement
CT16		Change technique #16	Prompt identification as a role model
CT17		Change technique #17	Provide relapse-prevention strategies
CT18		Change technique #18	Provide stress-management training
CT19		Change technique #19	Provide alternative help resources
CT20		Change technique #20	Provide physical activity exercises
CT21		Change technique #21	Provide media literacy training
CT22		Change technique #22	Discuss the beauty ideal
CT23		Change technique #23	Teach strategies for resisting the effect of the media
CT24		Change technique #24	Provide media-critique exercises
CT25		Change technique #25	Provide alternative images of women and/or men
CT26		Change technique #26	Discuss self-esteem
CT27		Change technique #27	Provide self-esteem enhancement exercises
CT28		Change technique #28	Discuss individual differences
CT29		Change technique #29	Discuss alternatives to focusing on appearance
CT30		Change technique #30	Discuss stereotypes
CT31		Change technique #31	Discuss age-related issues and challenges
CT32		Change technique #32	Discuss interpersonal relations
CT33		Change technique #33	Teach interpersonal skills
CT34		Change technique #34	Discuss social comparisons
CT35		Change technique #35	Provide social comparison exercises
CT36		Change technique #36	Provide a positive role-model
CT37		Change technique #37	Discuss the concept of body image
CT38		Change technique #38	Discuss the causes of negative body image
CT39		Change technique #39	Discuss the consequences of negative body image
CT40		Change technique #40	Discuss the behavioural expression of negative body image
CT41		Change technique #41	Discuss healthy eating
CT42		Change technique #42	Discuss physical activity
CT43		Change technique #43	Discuss eating pathology
CT44		Change technique #44	Discuss stress
CT45		Change technique #45	Use evaluative conditioning
CT46		Change technique #46	Discuss feminism
CT47		Change technique #47	Discuss Mindfulness
CT48		Change technique #48	Provide Mindfulness exercises

## Sheet: Published Studies
Study	nc	ne	totaln	bodyimage	bodyimagese	media	mediase	social	socialse
Albertson et al. (2014)	130	98	228	0.365024	0.134865
Alleva et al. (2014) - Female undergrads	20	18	38	0.0756036	0.325009
Alleva et al. (2014) - Male undergrads	22	19	41	0.579114	0.31965
Alleva et al. (2014) - Older women	39	41	80	-0.0494777	0.223711
Arbour & Ginis (2008)	17	25	42	0.635845	0.321926
Asci (2002) - Females	36	37	73	0.325885	0.235653
Asci (2002) - Males	32	33	65	0.405248	0.250632
Asci (2003)	20	20	40	0.21846	0.31717
Asci (2010) - Cycling	4	11	15	0.915351	0.60732
Asci (2010) - Running	4	12	16	0.459854	0.583045
Asci (2010) - Swimming	4	11	15	0.879018	0.605529
Asci et al. (1998) - Dance aerobics vs. control	7.5	15	22.5	0.464012	0.452531
Asci et al. (1998) - Step aerobics	7.5	15	22.5	0.373876	0.450673
Burgess et al. (2006)	25	25	50	2.06296	0.350083
Butters & Cash (1987)	16	15	31	1.41624	0.401892			-1.37656	0.399662
Corning et al. (2010)	16	15	31	0.513319	0.365262
Cousineau et al. (2010)	98	92	190	-0.190295	0.145496
Cruz-Ferreira et al. (2011)	24	38	62	0.187736	0.261279
Delinsky & Wilson (2006)	20	21	41	0.251602	0.313673
Dohnt & Tiggemann (2008)	42	42	84	-0.332968	0.219725	-0.246999	0.219048
Duncan et al. (2009) - Boys	17	17	34	0.0876763	0.343162
Duncan et al. (2009) - Girls	18	16	34	0.48005	0.348489
Dunigan et al. (2011)	26	23	49	0.361311	0.288569
Earnhardt et al. (2002)	25	23	48	-0.130099	0.289231
Fisher & Thompson (1994) - CBT vs. Control	8	16	24	0.461392	0.438104
Fisher & Thompson (1994) - ET vs. Control	8	14	22	0.70192	0.45566
Gehrman et al. (2006) - Females	19	33	52	0	0.287984
Gehrman et al. (2006) - Males	16	16	32	0.0662494	0.35365
Geraghty et al. (2010) - Gratitude Diaries vs. Control	115.5	130	245.5	0.239294	0.128324
Geraghty et al. (2010) - Monitoring & Restructuring vs. Control	115.5	118	233.5	0.143085	0.131059
Heinicke et al. (2007)	37	36	73	0.620754	0.239675	-0.375529	0.236158	-0.472782	0.237352
Jansen et al. (2008)	8	8	16	0.69215	0.514753
Lew et al. (2007)	45	50	95	0.273207	0.205472
Lindwall & Lindgren (2005)	35	27	62	0.183102	0.191123
Martijn et al. (2012) - Study 2	19	17	36	0.404224	0.337231
Martijn et al. (2010) - High body concern women	14	14	28	0.461454	0.382962
Martijn et al. (2010) - Low body concern women	14	12	26	0.0646509	0.3935
McCabe et al. (2006) - Females 3/4	33	41	74	-0.372652	0.235863
McCabe et al. (2006) - Females 5/6	48	51	99	-0.0866942	0.201194
McCabe et al. (2006) - Males 3/4	36	44	80	0.196101	0.225267
McCabe et al. (2006) - Males 5/6	51	64	115	0.00855123	0.187705
McLean et al. (2011)	29	32	61	1.51007	0.290558	-1.07084	0.274102	-0.904478	0.269144
Paxton et. al (2007) - Face to Face vs. Control	18.5	42	60.5	0.950855	0.292123	-0.553454	0.28354	-0.743687	0.287114
Paxton et. al (2007) - Internet vs. Control	18.5	37	55.5	0.404197	0.28732	-0.294494	0.286116	-0.412775	0.28743
Pearson et al. (2012)	39	34	73	0.569153	0.239315
Peterson et al. (2006) - Feminist vs. Control	23.5	51	74.5	0.303234	0.251354
Peterson et al. (2006) - Psychoeducaiton vs. Control	23.5	49	72.5	0.0336741	0.250937
Ridolfi & Vander Wal (2008)	39	42	81	0.213789	0.223008	-0.0325128	0.222389
Rosen, Orosan, & Reiter (1995)	23	25	48	1.6741	0.335667
Rosen, Reiter, & Orosan (1995)	27	27	54	2.38227	0.355841
Rosen et al. (1989)	10	13	23	1.40427	0.46882
Stanford & McCabe (2005)	69	52	121	0.219906	0.184183

## Sheet: Unpublished Studies
Study	nc	ne	totaln	bodyimage	bodyimagese	media	mediase	social	socialse
Alleva et al. (2015)	40	41	81	0.326496	0.223715
Bhatnagar (2013)	19	19	38	0.782879	0.336642
Divsalar (2006) - VI1 vs. Control	11	22	33	0.210643	0.370184	-0.322808	0.371406
Divsalar (2006) - VI2 vs. Control	11	22	33	0.00212931	0.369275	-0.119442	0.369567
Emerson (1995)	20	20	40	0.32488	0.318307
Grasso (2007)	98	83	181	-0.0636321	0.149209
Murphy (1994) - High bulimic tendency women	6	7	13	0.621584	0.569547
Murphy (1994) - Low bulimic tendency women	7	8	15	0.363196	0.52178
Waggoner (1999) - CBT vs. Control	3.5	8	11.5	0.54906	0.651016
Waggoner (1999) - CT vs. Control	3.5	8	11.5	0.461717	0.648061

## Sheet: Adequately Powered Studies
Study	nc	ne	totaln	bodyimage	bodyimagese	media	mediase	social	socialse
Albertson et al. (2014)	130	98	228	0.365024	0.134865
Alleva et al. (2014) - Older women	39	41	80	-0.0494777	0.223711
Alleva et al. (2015)	40	41	81	0.326496	0.223715
Asci (2002) - Females	36	37	73	0.325885	0.235653
Cousineau et al. (2010)	98	92	190	-0.190295	0.145496
Dohnt & Tiggemann (2008)	42	42	84	-0.332968	0.219725	-0.246999	0.219048
Geraghty et al. (2010) - Gratitude Diaries vs. Control	115.5	130	245.5	0.239294	0.128324
Geraghty et al. (2010) - Monitoring & Restructuring vs. Control	115.5	118	233.5	0.143085	0.131059
Grasso (2007)	98	83	181	-0.0636321	0.149209
Heinicke et al. (2007)	37	36	73	0.620754	0.239675	-0.375529	0.236158	-0.472782	0.237352
Lew et al. (2007)	45	50	95	0.273207	0.205472
McCabe et al. (2006) - Females 5/6	48	51	99	-0.0866942	0.201194
McCabe et al. (2006) - Males 3/4	36	44	80	0.196101	0.225267
McCabe et al. (2006) - Males 5/6	51	64	115	0.00855123	0.187705
Ridolfi & Vander Wal (2008)	39	42	81	0.213789	0.223008	-0.0325128	0.222389
Stanford & McCabe (2005)	69	52	121	0.219906	0.184183

## Sheet: Winsorised Data
Study	nc	ne	bodyimage	bodyimagese	bodyimageW90	bodyimageW90se	bodyimageW80	bodyimageW80se
Albertson et al. (2014)	130	98	0.365024	0.134865	0.365024	0.134865	0.365024	0.134865
Alleva et al. (2014) - Female undergrads	20	18	0.0756036	0.325009	0.0756036	0.325009	0.0756036	0.325009
Alleva et al. (2014) - Male undergrads	22	19	0.579114	0.31965	0.579114	0.31965	0.579114	0.31965
Alleva et al. (2014) - Older women	39	41	-0.0494777	0.223711	-0.0494777	0.223711	-0.0494777	0.223711
Alleva et al. (2015)	40	41	0.326496	0.223715	0.326496	0.223715	0.326496	0.223715
Arbour & Ginis (2008)	17	25	0.635845	0.321926	0.635845	0.321926	0.635845	0.321926
Asci (2002) - Females	36	37	0.325885	0.235653	0.325885	0.235653	0.325885	0.235653
Asci (2002) - Males	32	33	0.405248	0.250632	0.405248	0.250632	0.405248	0.250632
Asci (2003)	20	20	0.21846	0.31717	0.21846	0.31717	0.21846	0.31717
Asci (2010) - Cycling	4	11	0.915351	0.60732	0.915351	0.60732	0.915351	0.60732
Asci (2010) - Running	4	12	0.459854	0.583045	0.459854	0.583045	0.459854	0.583045
Asci (2010) - Swimming	4	11	0.879018	0.605529	0.879018	0.605529	0.879018	0.605529
Asci et al. (1998) - Dance aerobics vs. control	7.5	15	0.464012	0.452531	0.464012	0.452531	0.464012	0.452531
Asci et al. (1998) - Step aerobics	7.5	15	0.373876	0.450673	0.373876	0.450673	0.373876	0.450673
Bhatnagar (2013)	19	19	0.782879	0.336642	0.782879	0.336642	0.782879	0.336642
Burgess et al. (2006)	25	25	2.06296	0.350083	1.6495	0.327427	1.2682	0.309973
Butters & Cash (1987)	16	15	1.41624	0.401892	1.41624	0.401892	1.2682	0.393837
Corning et al. (2010)	16	15	0.513319	0.365262	0.513319	0.365262	0.513319	0.365262
Cousineau et al. (2010)	98	92	-0.190295	0.145496	-0.1813	0.145465	-0.0594	0.145496
Cruz-Ferreira et al. (2011)	24	38	0.187736	0.261279	0.187736	0.261279	0.187736	0.261279
Delinsky & Wilson (2006)	20	21	0.251602	0.313673	0.251602	0.313673	0.251602	0.313673
Divsalar (2006) - VI1 vs. Control	11	22	0.210643	0.370184	0.210643	0.370184	0.210643	0.370184
Divsalar (2006) - VI2 vs. Control	11	22	0.00212931	0.369275	0.00212931	0.369275	0.00212931	0.369275
Dohnt & Tiggemann (2008)	42	42	-0.332968	0.219725	-0.1813	0.218666	-0.0594	0.219725
Duncan et al. (2009) - Boys	17	17	0.0876763	0.343162	0.0876763	0.343162	0.0876763	0.343162
Duncan et al. (2009) - Girls	18	16	0.48005	0.348489	0.48005	0.348489	0.48005	0.348489
Dunigan et al. (2011)	26	23	0.361311	0.288569	0.361311	0.288569	0.361311	0.288569
Earnhardt et al. (2002)	25	23	-0.130099	0.289231	-0.130099	0.289231	-0.0594	0.289231
Emerson (1995)	20	20	0.32488	0.318307	0.32488	0.318307	0.32488	0.318307
Fisher & Thompson (1994) - CBT vs. Control	8	16	0.461392	0.438104	0.461392	0.438104	0.461392	0.438104
Fisher & Thompson (1994) - ET vs. Control	8	14	0.70192	0.45566	0.70192	0.45566	0.70192	0.45566
Gehrman et al. (2006) - Females	19	33	0	0.287984	0	0.287984	0	0.287984
Gehrman et al. (2006) - Males	16	16	0.0662494	0.35365	0.0662494	0.35365	0.0662494	0.35365
Geraghty et al. (2010) - Gratitude Diaries vs. Control	115.5	130	0.239294	0.128324	0.239294	0.128324	0.239294	0.128324
Geraghty et al. (2010) - Monitoring & Restructuring vs. Control	115.5	118	0.143085	0.131059	0.143085	0.131059	0.143085	0.131059
Grasso (2007)	98	83	-0.0636321	0.149209	-0.0636321	0.149209	-0.0594	0.149209
Heinicke et al. (2007)	37	36	0.620754	0.239675	0.620754	0.239675	0.620754	0.239675
Jansen et al. (2008)	8	8	0.69215	0.514753	0.69215	0.514753	0.69215	0.514753
Lew et al. (2007)	45	50	0.273207	0.205472	0.273207	0.205472	0.273207	0.205472
Lindwall & Lindgren (2005)	35	27	0.183102	0.191123	0.183102	0.191123	0.183102	0.191123
Martijn et al. (2012) - Study 2	19	17	0.404224	0.337231	0.404224	0.337231	0.404224	0.337231
Martijn et al. (2010) - High body concern women	14	14	0.461454	0.382962	0.461454	0.382962	0.461454	0.382962
Martijn et al. (2010) - Low body concern women	14	12	0.0646509	0.3935	0.0646509	0.3935	0.0646509	0.3935
McCabe et al. (2006) - Females 3/4	33	41	-0.372652	0.235863	-0.1813	0.23434	-0.0594	0.235863
McCabe et al. (2006) - Females 5/6	48	51	-0.0866942	0.201194	-0.0866942	0.201194	-0.0594	0.201194
McCabe et al. (2006) - Males 3/4	36	44	0.196101	0.225267	0.196101	0.225267	0.196101	0.225267
McCabe et al. (2006) - Males 5/6	51	64	0.00855123	0.187705	0.00855123	0.187705	0.00855123	0.187705
McLean et al. (2011)	29	32	1.51007	0.290558	1.51007	0.290558	1.2682	0.28092
Murphy (1994) - High bulimic tendency women	6	7	0.621584	0.569547	0.621584	0.569547	0.621584	0.569547
Murphy (1994) - Low bulimic tendency women	7	8	0.363196	0.52178	0.363196	0.52178	0.363196	0.52178
Paxton et. al (2007) - Face to Face vs. Control	18.5	42	0.950855	0.292123	0.950855	0.292123	0.950855	0.292123
Paxton et. al (2007) - Internet vs. Control	18.5	37	0.404197	0.28732	0.404197	0.28732	0.404197	0.28732
Pearson et al. (2012)	39	34	0.569153	0.239315	0.569153	0.239315	0.569153	0.239315
Peterson et al. (2006) - Feminist vs. Control	23.5	51	0.303234	0.251354	0.303234	0.251354	0.303234	0.251354
Peterson et al. (2006) - Psychoeducaiton vs. Control	23.5	49	0.0336741	0.250937	0.0336741	0.250937	0.0336741	0.250937
Ridolfi & Vander Wal (2008)	39	42	0.213789	0.223008	0.213789	0.223008	0.213789	0.223008
Rosen, Orosan, & Reiter (1995)	23	25	1.6741	0.335667	1.6495	0.334396	1.2682	0.316594
Rosen, Reiter, & Orosan (1995)	27	27	2.38227	0.355841	1.6495	0.315067	1.2682	0.298272
Rosen et al. (1989)	10	13	1.40427	0.46882	1.40427	0.46882	1.2682	0.460312
Stanford & McCabe (2005)	69	52	0.219906	0.184183	0.219906	0.184183	0.219906	0.184183
Waggoner (1999) - CBT vs. Control	3.5	8	0.54906	0.651016	0.54906	0.651016	0.54906	0.651016
Waggoner (1999) - CT vs. Control	3.5	8	0.461717	0.648061	0.461717	0.648061	0.461717	0.648061
