# Supplementary material for: A Meta-Analytic Review of Stand-Alone Interventions to Improve Body Image
Source: PLoS One. 2015 Sep 29;10(9):e0139177. doi: 10.1371/journal.pone.0139177 (PMC4587797; doi:10.1371/journal.pone.0139177)
Supplement: S3 File — (XLSX) [file pone.0139177.s003.xlsx]

## Sheet: Risk of Bias Within Studies
Study	Summary Assessment of Risk of Bias		Random Sequence Generation	Comment/Excerpt		Allocation Concealment	Comment/Excerpt		Blinding of Participants and Personnel	Comment/Excerpt		Blinding of Outcome Assessment	Comment/Excerpt		Incomplete Outcome Data	Comment/Excerpt		Selective Reporting	Comment/Excerpt		Other Bias	Comment/Excerpt
Albertson et al. (2014)	High		Unclear	"they were randomised to the intervention group or the waitlist control group."		Unclear			High	Waitlist control group (they knew that the study was about meditation and they did not receive it).		High	Waitlist control group (so control participants did not expect to improve, in contrast to intervention participants).		High	Completer-only analyses and large percentage of drop-out (more than 15%).		Unclear			Low
Alleva et al. (2014) - Female undergrads	Unclear		Low	Random sequence generator was used.		Unclear			Low	Active control group, and study completed online so it is unlikely that researchers would have influenced their results.		Low	Active control group (so participants did not know what was expected of them on the questionnaires).		Low	Participants unaware this was an intervention, equal drop-out across groups, not higher than 15%.		Unclear			Low
Alleva et al. (2014) - Male undergrads	Unclear		Low	Random sequence generator was used.		Unclear			Low	Active control group, and study completed online so it is unlikely that researchers would have influenced their results.		Low	Active control group (so participants did not know what was expected of them on the questionnaires).		Low	Participants unaware this was an intervention, equal drop-out across groups, not higher than 15%.		Unclear			Low
Alleva et al. (2014) - Older women	Unclear		Low	Random sequence generator was used.		Unclear			Low	Active control group, and study completed online so it is unlikely that researchers would have influenced their results.		Low	Active control group (so participants did not know what was expected of them on the questionnaires).		Low	Participants unaware this was an intervention, equal drop-out across groups, not higher than 15%.		Unclear			Low
Alleva et al. (2015)	Unclear		Low	Random sequence generator was used.		Unclear			Low	Active control group, and study completed online so it is unlikely that researchers would have influenced their results.		Low	Active control group (so both groups likely to have expected to improve in body image).		Low	Intent-to-treat analyses were completed.		Unclear			Low
Arbour & Ginis (2008)	High		Unclear	"seventy-five participants were intially randomised"		Unclear			Low	Active control group, unaware of allocation.		Low	Active control group (so both groups likely to have expected to improve in body image).		High	Completer-only analyses were conducted with more than 15% of the original sample removed (because they did not comply with the intervention).		Unclear			Unclear	It seems that there were differences at baseline, but the authors do not report this explicitly nor state if the differences are significant.
Asci (2002) - Females	Unclear		Unclear	"were randomly assigned to experimental and control groups"		Unclear			Low	Active control group (they took part in psychoeducation)		Low	Active control group (so both groups likely to have expected to improve in body image).		Low	Completer-only analyses, but drop-out seems even across groups, and less than 15%		Unclear			Low
Asci (2002) - Males	High		Unclear	"were randomly assigned to experimental and control groups"		Unclear			Low	Active control group (they took part in psychoeducation)		Low	Active control group (so both groups likely to have expected to improve in body image).		High	Drop-out more than 15% of the pretest sample.		Unclear			Low
Asci (2003)	Unclear		Unclear	"randomly and equally assigned"		Unclear			Low	Active control group, unaware of allocation.		Low	Active control group (so both groups likely to have expected to improve in body image).		Low	No attrition occurred.		Unclear			Low
Asci et al. (1998) - Dance aerobics vs. control	High		Unclear	"they were randomly assigned"		Unclear			Low	Active control group (they took part in psychoeducation)		High	Active control group (but likely to have known about the more plausible intervention, involving fitness training).		Low	No attrition occurred.		Unclear			Low
Asci et al. (1998) - Step aerobics	High		Unclear	"they were randomly assigned"		Unclear			Low	Active control group (they took part in psychoeducation)		High	Active control group (but likely to have known about the more plausible intervention, involving fitness training).		Low	No attrition occurred.		Unclear			Low
Bhatnagar (2013)	High		Unclear	"randomised to"		Unclear			High	Waitlist control group (participants knew they were waiting for the real intervention)		High	Waitlist control group (so control participants did not expect to improve, in contrast to intervention participants).		High	Attrition more than 15% of the pretest sample.		Unclear			Low
Burgess et al. (2006)	Unclear		Unclear	"they were randomly allocated"		Unclear			Low	Active control group; all participants received both conditions (in counterbalanced order)		Low	Active control group (so both groups likely to have expected to improve in body image).		Low	No attrition occurred.		Unclear			Low
Butters & Cash (1987)	High		Low	"drew lots"		Low	Subjects drew lots from the researcher, so allocation could not have been foreseen.		High	Waitlist control group (so participants knew they were not receiving the treatment yet)		High	Waitlist control group (so control participants did not expect to improve, in contrast to intervention participants).		Low	Completer-only analyses conducted, but only one participant dropped out.		Unclear			Low
Corning et al. (2010)	High		Low	"random number generator"		Low	Subjects were assigned via a random number generator at the time of enrollment.		High	Waitlist control (so participants knew they were waiting for the intervention)		High	Waitlist control group (so control participants did not expect to improve, in contrast to intervention participants).		Low	Completer-only analysis, but only one dyad dropped out before the workshop due to scheduling conflicts.		Unclear			Unclear	It seems that there were differences at baseline, but the authors do not report this explicitly nor state if the differences are significant.
Cousineau et al. (2010)	Unclear		Low	"students were randomised to groups using block randomisation"		Unclear			Low	Active control group, unaware of allocation.		Low	Active control group (so both groups likely to have expected to improve in body image).		Low	Intent-to-treat analyses were completed.		Unclear			Low
Cruz-Ferreira et al. (2011)	High		Low	"using a table of random numbers"		Low	"Allocation was concealed"		High	Passive control group (participants were aware they could not receive the pilates intervention)		High	Passive control (participants knew they were not receiving the intervention).		High	Attrition more than 15% of the pretest sample; Authors report that many control participants dropped out due to the desire to engage in exercise.		Unclear			Low
Delinsky & Wilson (2006)	Unclear		Unclear	"randomly assigned"		Unclear			Low	Active control group, and participants learned of their intervention after randomisation occurred.		Low	Active control group, so participants were unaware that they were not in the real intervention group.		Low	Completer-only analyses were conducted, but attrition was 6.7% and did not vary across groups.		Unclear			Low
Divsalar (2006) - VI1 vs. Control	High		Low	"participants were asked to roll a die"		Low	Allocation was based on a dice roll, so allocation could not have been foreseen.		High	Waitlist control group (participants knew they were waiting for the real intervention)		High	Waitlist control group (so control participants did not expect to improve, in contrast to intervention participants).		Low	Completer-only analyses conducted, but attrition was low (about 6%).		Unclear			Low
Divsalar (2006) - VI2 vs. Control	High		Low	"participants were asked to roll a die"		Low	Allocation was based on a dice roll, so allocation could not have been foreseen.		High	Waitlist control group (participants knew they were waiting for the real intervention)		High	Waitlist control group (so control participants did not expect to improve, in contrast to intervention participants).		Low	Completer-only analyses conducted, but attrition was low (about 6%).		Unclear			Low
Dohnt & Tiggemann (2008)	Unclear		Unclear	"randomly allocated"		Unclear			Low	Active control group, unaware of allocation.		Low	Active control group (so both groups likely to have expected to improve in body image).		Low	No attrition occurred.		Unclear			Low
Duncan et al. (2009) - Boys	High		Unclear	"the boys and girls were then randomly assigned"		Unclear			Low	Although a passive control group, participants did not know the study was about an intervention.		High	Participants in the intervention group did know they were supposed to improve, as opposed to the passive control group.		Low	Completer-only analyses conducted, but attrition seems to be equal across groups.		Unclear			Low
Duncan et al. (2009) - Girls	High		Unclear	"the boys and girls were then randomly assigned"		Unclear			Low	Although a passive control group, participants did not know the study was about an intervention.		High	Participants in the intervention group did know they were supposed to improve, as opposed to the passive control group.		Low	Completer-only analyses conducted, but attrition seems to be equal across groups.		Unclear			Low
Dunigan, King, & Morse (2011)	Unclear		Unclear	Timeslots were randomly assigned to condition.		Low	Participants signed up for a timeslot that was already randomly assigned to a condition, and participants were unaware of this fact.		Low	Active control group, unaware of allocation.		Low	Active control group (so both groups likely to have expected to improve in body image).		Low	No attrition occurred.		Unclear			Low
Earnhardt et al. (2002)	High		High	Participants were assigned via counterbalancing.		High	Participants were assigned according to counterbalancing, so allocation could have been foreseen.		Low	Active control group, unaware of allocation.		Low	Active control group (so both groups likely to have expected to improve in body image).		High	Completer-only analyses conducted and attrition more than 15%.		Unclear			Low
Emerson (1995)	High		Unclear	"Subjects… were randomly assigned"		Unclear			High	Waitlist control group (participants knew they were waiting for the real intervention)		High	Waitlist control group (so control participants did not expect to improve, in contrast to intervention participants).		High	Attrition was more than 15% of the total sample.		Unclear			Low
Fisher & Thompson (1994) - CBT vs. Control	High		Unclear	"randomly assigned"		Unclear			High	Passive control group and likely that the group knew the aim of the study.		High	Passive control (participants knew they were not receiving the intervention).		Low	Completer-only analyses, but attrition was less than 15%.		Unclear			Low
Fisher & Thompson (1994) - ET vs. Control	High		Unclear	"randomly assigned"		Unclear			High	Passive control group and likely that the group knew the aim of the study.		High	Passive control (participants knew they were not receiving the intervention).		Low	Completer-only analyses, but attrition was less than 15%.		Unclear			Low
Gehrman et al. (2006) - Females	Unclear		Unclear	"children were randomly assigned"		Unclear			Low	Active control group, unaware of allocation.		Low	Active control group (so both groups likely to have expected to improve in body image).		Low	Intent-to-treat analyses were completed.		Unclear			Low
Gehrman et al. (2006) - Males	High		Unclear	"children were randomly assigned"		Unclear			Low	Active control group, unaware of allocation.		Low	Active control group (so both groups likely to have expected to improve in body image).		Low	Intent-to-treat analyses were completed.		Unclear			High	Baseline differences on some measures between intervention and control groups.
Geraghty et al. (2010) - Gratitude Diaries vs. Control	High		Low	"computer generated true randomisation list;" This occurred online and automatically without researcher involvement		Low	Randomisation occurred online and without researcher involvement		High	Waitlist control group (participants knew they were waiting for the real intervention)		High	Waitlist control group (participants knew they were waiting for the real intervention).		High	Attrition was more than 15% of the total sample.		Unclear			Low
Geraghty et al. (2010) - Monitoring & Restructuring vs. Control	High		Low	"computer generated true randomisation list;" This occurred online and automatically without researcher involvement		Low	Randomisation occurred online and without researcher involvement		High	Waitlist control group (participants knew they were waiting for the real intervention)		High	Waitlist control group (participants knew they were waiting for the real intervention).		High	Attrition was more than 15% of the total sample.		Unclear			Low
Grasso (2007)	High		High	The researcher randomly assigned participants to condition based on the order the e-mails were received.		High	Researcher assigned participants based on the order the e-mails were received, likely this could have been biased.		Low	Active control group, unaware of allocation.		Low	Active control group (so both groups likely to have expected to improve in body image).		High	Attrition was more than 15% of the total sample.		Unclear			High	There were baseline differences between the intervention and control groups.
Heinicke et al. (2007)	High		Low	"computer generated randomisation plan"		Low	An independent researcher conducted the randomisation.		High	Waitlist control group (participants knew they were waiting for the real intervention)		High	Waitlist control group.		High	Attrition was more than 15% of the total sample.		Unclear			Low
Jansen et al. (2008)	High		Unclear	"participants were randomly assigned"		Unclear			High	Passive control group (no exposure received).		High	Passive control group (no exposure received)		Low	No attrition occurred.		Unclear			Unclear	It appears that there were baseline differences, but these are not mentioned or reported.
Lew et al. (2007)	Unclear		Unclear	"participants were randomly assigned"		Unclear			Low	Active control group, unaware of allocation.		Low	Active control group (so both groups likely to have expected to improve in body image).		Unclear	Attrition rate not mentioned, only that "Participants that completed the study and that adhered to the instructions were included in the analysis"		Unclear			Low
Lindwall & Lindgren (2005)	High		Low	"using sequentially numbered and sealed envelopes"		Low	Randomisation conducted by the author that was not involved in conducting the intervention.		High	Waitlist control group (participants knew they were waiting for the real intervention)		High	Waitlist control group (so control participants did not expect to improve, in contrast to intervention participants).		High	Attrition rate was more than 15% of the sample.		Unclear			Low
Martijn et al. (2012) - Study 2	Unclear		Unclear	"randomly assigned"		Unclear			Low	Active control group, unaware of allocation.		Low	Active control group (so both groups likely to have expected to improve in body image).		Low	No attrition occurred.		Unclear			Low
Martijn et al. (2010) - High body concern women	Unclear		Unclear	"randomly assigned"		Unclear			Low	Active control group, unaware of allocation.		Low	Active control group (so both groups likely to have expected to improve in body image).		Unclear	Attrition rate was not mentioned.		Unclear			Low
Martijn et al. (2010) - Low body concern women	Unclear		Unclear	"randomly assigned"		Unclear			Low	Active control group, unaware of allocation.		Low	Active control group (so both groups likely to have expected to improve in body image).		Unclear	Attrition rate was not mentioned.		Unclear			Low
McCabe et al. (2006) - Females 3/4	High		Unclear	"randomly allocated"		Unclear			High	Waitlist control (participants were aware they were not receiving the ACE programme)		High	Waitlist control (participants were aware they were not receiving the ACE programme)		Low	No attrition occurred.		Unclear			Unclear	It appears that there were baseline differences, but these are not mentioned or reported.
McCabe et al. (2006) - Females 5/6	High		Unclear	"randomly allocated"		Unclear			High	Waitlist control (participants were aware they were not receiving the ACE programme)		High	Waitlist control (participants were aware they were not receiving the ACE programme)		Low	No attrition occurred.		Unclear			Unclear	It appears that there were baseline differences, but these are not mentioned or reported.
McCabe et al. (2006) - Males 3/4	High		Unclear	"randomly allocated"		Unclear			High	Waitlist control (participants were aware they were not receiving the ACE programme)		High	Waitlist control (participants were aware they were not receiving the ACE programme)		Low	No attrition occurred.		Unclear			Unclear	It appears that there were baseline differences, but these are not mentioned or reported.
McCabe et al. (2006) - Males 5/6	High		Unclear	"randomly allocated"		Unclear			High	Waitlist control (participants were aware they were not receiving the ACE programme)		High	Waitlist control (participants were aware they were not receiving the ACE programme)		Low	No attrition occurred.		Unclear			Unclear	It appears that there were baseline differences, but these are not mentioned or reported.
McLean et al. (2011)	High		Unclear	"randomly allocated"		Unclear			High	Waitlist control group (participants knew they were waiting for the real intervention)		High	Waitlist control group (so control participants did not expect to improve, in contrast to intervention participants).		High	Attrition rate was more than 15% of the sample.		Unclear			Low
Murphy (1994) - High bulimic tendency women	High		Unclear	"randomly allocated"		Unclear			High	Waitlist control group (participants knew they were waiting for the real intervention)		High	Waitlist control group (so control participants did not expect to improve, in contrast to intervention participants).		Low	Completer-only analyses conducted but attrition was less than 15%.		Unclear			Low
Murphy (1994) - Low bulimic tendency women	High		Unclear	"randomly allocated"		Unclear			High	Waitlist control group (participants knew they were waiting for the real intervention)		High	Waitlist control group (so control participants did not expect to improve, in contrast to intervention participants).		Low	Completer-only analyses conducted but attrition was less than 15%.		Unclear			Low
Özdemir et al. (2010) - Cycling	High		Unclear	"randomly and equally assigned"		Unclear			High	Passive control (participants in control knew they were not receiving the intervention).		High	Passive control (participants knew they were not receiving the intervention).		Low	Completer only analyses were conducted, but only 2 people dropped out of the entire study.		Unclear			Low
Özdemir et al. (2010) - Running	High		Unclear	"randomly and equally assigned"		Unclear			High	Passive control (participants in control knew they were not receiving the intervention).		High	Passive control (participants knew they were not receiving the intervention).		Low	Completer only analyses were conducted, but only 2 people dropped out of the entire study.		Unclear			Low
Özdemir et al. (2010) - Swimming	High		Unclear	"randomly and equally assigned"		Unclear			High	Passive control (participants in control knew they were not receiving the intervention).		High	Passive control (participants knew they were not receiving the intervention).		Low	Completer only analyses were conducted, but only 2 people dropped out of the entire study.		Unclear			Low
Paxton et. al (2007) - Face to Face vs. Control	High		Low	"computer generated randomisation plan"		Low	Randomisation completed by a researcher not involved in the study		High	Waitlist control group (participants knew they were waiting for the real intervention)		High	Waitlist control group (so control participants did not expect to improve, in contrast to intervention participants).		High	Attrition rate more than 15% of sample		Unclear			Low
Paxton et. al (2007) - Internet vs. Control	High		Low	"computer generated randomisation plan"		Low	Randomisation completed by a researcher not involved in the study		High	Waitlist control group (participants knew they were waiting for the real intervention)		High	Waitlist control group (so control participants did not expect to improve, in contrast to intervention participants).		High	Attrition rate more than 15% of sample		Unclear			Low
Pearson et al. (2012)	High		Low	"randomised by coin flip"		Low	Randomisation was by coin flip, so allocation could not have been foreseen		High	Waitlist control group (participants knew they were waiting for the real intervention)		High	Waitlist control group (so control participants did not expect to improve, in contrast to intervention participants).		High	Attrition rate more than 15% of sample		Unclear			Low
Peterson et al. (2006) - Feminist vs. Control	Unclear		Unclear	"randomly assigned"		Unclear			Low	Although a passive control group, participants did not know the study was about an intervention.		Low	Although a passive control group, participants did not know the study concerned an intervention		Low	Participants took part in the second part of the study on a voluntary basis and did not know it was related to the first part of the study.		Unclear			Low
Peterson et al. (2006) - Psychoeducaiton vs. Control	Unclear		Unclear	"randomly assigned"		Unclear			Low	Although a passive control group, participants did not know the study was about an intervention.		Low	Although a passive control group, participants did not know the study concerned an intervention		Low	Participants took part in the second part of the study on a voluntary basis and did not know it was related to the first part of the study.		Unclear			Low
Ridolfi & Vander Wal (2008)	High		Unclear	"randomised"		Unclear			High	Although an active control group, participants were aware that they were assigned to the stress programme and not the body image programme.		High	Although an active control group, participants were aware that they were assigned to the stress programme and not the body image programme.		Low	Completers-only but attrition is lower than 15% and seems equal across groups.		Unclear			Unclear	It appears that there were baseline differences, but these are not mentioned or reported.
Rosen, Orosan, & Reiter (1995)	High		Unclear	"randomly assigned"		Unclear			High	Waitlist control group (participants knew they were waiting for the real intervention)		High	Waitlist control group (so control participants did not expect to improve, in contrast to intervention participants).		Low	Completers-only analysis, but attrition was N = 3 (2 in the intervention, 1 in the control)		Unclear			Low
Rosen, Reiter, & Orosan (1995)	High		Unclear	"randomly assigned"		Unclear			High	Waitlist control group (participants knew they were waiting for the real intervention)		High	Waitlist control group (so control participants did not expect to improve, in contrast to intervention participants).		Low	No attrition occurred.		Unclear			Low
Rosen et al. (1989)	Unclear		Unclear	"randomly assigned"		Unclear			Low	Active control group, received minimal treatment.		Low	Active control group (minimal treatment)		Low	No attrition occurred.		Unclear			Unclear	It appears that there were baseline differences, but these are not mentioned or reported.
Stanford & McCabe (2005)	Unclear		Unclear	when the authors were e-mailed in 2012 to assess the study's eligibility, they confirmed that participants were randomised to condition.		Unclear			Unclear	It is not mentioned if students were aware they would receive an intervention or not.		Unclear	It is not mentioned if students were aware they would receive an intervention or not.		Unclear	Attrition rate not mentioned		Unclear			Unclear	It appears that there were baseline differences, but these are not mentioned or reported.
Waggoner (1999) - CBT vs. Control	Unclear		Unclear	"randomly assigned"		Unclear			Unclear	Active control group (study skills) but it is unclear whether they knew the aim of the study.		Unclear	Active control group (study skills) but it is unclear whether they knew the aim of the study.		Low	No attrition occurred		Unclear			Unclear	It appears that there were baseline differences, but these are not mentioned or reported.
Waggoner (1999) - CT vs. Control	Unclear		Unclear	"randomly assigned"		Unclear			Unclear	Active control group (study skills) but it is unclear whether they knew the aim of the study.		Unclear	Active control group (study skills) but it is unclear whether they knew the aim of the study.		Low	No attrition occurred		Unclear			Unclear	It appears that there were baseline differences, but these are not mentioned or reported.
